# Supplementary material for: Ten Thousand-Fold Higher than Acceptable Bacterial Loads Detected in Kenyan Hospital Environments: Targeted Approaches to Reduce Contamination Levels
Source: Int J Environ Res Public Health. 2021 Jun 25;18(13):6810. doi: 10.3390/ijerph18136810 (PMC8297338; doi:10.3390/ijerph18136810)
Supplement: Supplementary file 1 [file ijerph-18-06810-s001.zip]

Archive with 1 entries (1 files):
- ijerph-1254105-supplementary.pdf
